# Supplementary material for: Effect of C-reactive protein on the risk of Heart failure: a mendelian randomization study
Source: BMC Cardiovasc Disord. 2023 Mar 7;23:112. doi: 10.1186/s12872-023-03149-3 (PMC9993577; doi:10.1186/s12872-023-03149-3)
Supplement: Supplementary file 1 — Additional file 1: Mendelian randomisation analysis estimates from GWAS results from HF and selected phenotypes obtained with CRP. [file 12872_2023_3149_MOESM1_ESM.xlsx]

## Sheet: Sheet1
Supplementary Dataset10: Effect of C-reactive Protein (CRP) on the Risk of Heart failure (HF).
Mendelian randomisation analysis estimates from GWAS results from HF and selected phenotypes obtained with CRP. Columns are: SNP, single-nucleotide polymorphism; effect_allele.exposure, effect allele of exposure; other_allele.exposure, other allele of exposure; effect_allele.outcome, effect allele of outcome; other_allele.outcome, other allele of outcome; beta.exposure, effect size of exposure; b…
SNP	effect_allele.exposure	other_allele.exposure	effect_allele.outcome	other_allele.outcome	beta.exposure	beta.outcome	eaf.exposure	eaf.outcome	se.outcome	pval.outcome	samplesize.outcome	se.exposure	pval.exposure	samplesize.exposure	F.Statistic	Gene
rs10042590	A	G	A	G	0.0111203	0.0317	0.913937	0.9215	0.0151	0.03554	958562	0.00163577	1.9e-12	459324	46.2156	CTC-498M16.4
rs10059884	A	C	A	C	-0.0121271	-0.0094	0.403753	0.4012	0.008	0.2407	958797	0.00092881	1e-38	459324	170.475	CTD-2197M16.1
rs10091532	A	C	A	C	0.00535001	-0.0059	0.583833	0.576	0.0079	0.4564	964056	0.000924989	4.6e-09	459324	33.4531	RP11-354A14.1
rs1009358	C	T	C	T	0.00566687	0.0053	0.624098	0.6131	0.008	0.5108	960947	0.000938364	3.2e-09	459324	36.4707	CEP68
rs10158347	G	A	G	A	0.0057932	0.0002	0.719853	0.7165	0.0087	0.9838	960939	0.00101542	6.9e-09	459324	32.5496	SIPA1L2
rs10217559	T	C	T	C	-0.00585	0.0053	0.3151	0.313	0.0084	0.5258	963983	0.000985021	5.5e-09	459324	35.2712	PALM2-AKAP2
rs10224210	C	T	C	T	-0.00734572	-0.0018	0.716861	0.7227	0.0088	0.8331	961927	0.00101319	2.9e-13	459324	52.5638	PRKAG2
rs1030431	G	A	G	A	0.00539824	0.0146	0.332808	0.329	0.0083	0.07896	963922	0.000972121	2.1e-08	459324	30.8364	UBXN2B
rs1048070	C	T	C	T	-0.00557436	-0.0241	0.464267	0.4541	0.008	0.002483	955298	0.0009331	8.6e-09	459324	35.6889	FREM1
rs10748798	T	C	T	C	-0.00842177	0.0249	0.112482	0.1057	0.013	0.05582	953288	0.00144366	3.7e-09	459324	34.0312	PAX2
rs1075581	A	G	A	G	0.00948661	0.0294	0.896644	0.8893	0.0134	0.02878	927345	0.00150452	1.8e-10	459324	39.7581	ADCY9
rs10769254	C	G	C	G	0.00940262	0.01	0.810619	0.7956	0.0099	0.3124	959824	0.00117502	1.7e-15	459324	64.0335	MYBPC3
rs10776752	T	G	T	G	-0.0138613	-0.0077	0.926838	0.9078	0.014	0.5819	955569	0.00175008	6.5e-16	459324	62.7324	WNT2B
rs10890706	C	T	C	T	-0.00567555	-0.0136	0.673097	0.6845	0.0085	0.1103	958807	0.000972703	7.7e-09	459324	34.0452	RP11-819C21.1
rs11072508	T	C	T	C	0.00985161	0.0014	0.329692	0.3457	0.0082	0.8666	963958	0.000975265	1.2e-24	459324	102.04	CSK
rs111663960	G	A	G	A	-0.0111036	-0.0176	0.876362	0.8808	0.0122	0.149	948323	0.00141468	3.6e-15	459324	61.6043	ZFP57
rs11191580	C	T	C	T	0.0152746	0.031	0.922094	0.9164	0.0144	0.03125	953731	0.00169884	3e-19	459324	80.8416	NT5C2
rs11231711	A	G	A	G	-0.0126095	0.0023	0.942566	0.9409	0.0169	0.8941	958806	0.00196385	2.5e-10	459324	41.2268	MACROD1
rs1149643	T	A	T	A	-0.00565064	-0.0232	0.610256	0.6179	0.0081	0.004293	953689	0.0009356	1.6e-09	459324	36.4766	RP1-158P9.1
rs115262049	T	A	T	A	0.0111282	0.0243	0.912069	0.916	0.0146	0.09713	953561	0.00161861	2.5e-12	459324	47.2678	AC016735.1
rs1154988	A	T	A	T	-0.00958825	-0.0238	0.226699	0.2173	0.0095	0.01274	960994	0.00108763	1.5e-18	459324	77.7171	RP11-463H24.1
rs11688682	C	G	C	G	0.00637022	-0.0089	0.728922	0.7373	0.0096	0.3544	946548	0.00105903	1.5e-09	459324	36.182	AC073257.1
rs11724647	A	T	A	T	0.0109168	0.0153	0.816258	0.8113	0.01	0.1244	959014	0.00117786	1.1e-20	459324	85.902	GUCY1A3
rs11732143	A	G	A	G	-0.00683208	-0.0185	0.721255	0.7377	0.0091	0.04106	953594	0.00102685	3.1e-11	459324	44.2682	TOMM22P4
rs117464403	A	G	A	G	-0.0227508	-0.057	0.980811	0.9803	0.0301	0.05848	926776	0.00333138	7.2e-12	459324	46.6385	SORCS3
rs11770148	G	A	G	A	0.0079581	0.0211	0.826432	0.7906	0.0101	0.03723	962003	0.00121084	5.8e-11	459324	43.1962	MAD1L1
rs11771259	G	C	G	C	-0.01173	-0.0197	0.88146	0.8743	0.0119	0.09816	962040	0.00141265	1.7e-16	459324	68.9488	C1GALT1
rs11781816	T	C	T	C	-0.0053521	-0.0042	0.557428	0.5636	0.0079	0.5916	964045	0.000918648	6.8e-09	459324	33.943	CYP11B2
rs118103137	C	A	C	A	-0.00861628	-0.0301	0.855808	0.8525	0.0115	0.008954	956506	0.00131419	3.1e-11	459324	42.9856	HSD17B12
rs11864054	A	G	A	G	-0.00667662	-0.0109	0.387527	0.3898	0.0082	0.183	953326	0.000941671	1.3e-12	459324	50.2707	BCL7C
rs1186699	A	C	A	C	0.00568903	-0.0079	0.648523	0.6452	0.0082	0.3352	955733	0.000952565	8.6e-09	459324	35.6687	USP34
rs11876341	G	A	G	A	-0.00528843	0.0023	0.689939	0.6959	0.0087	0.7887	961569	0.000995383	2.4e-08	459324	28.2275	RNU1-46P
rs12234004	A	G	A	G	-0.00556934	-0.0254	0.722142	0.7271	0.0088	0.003819	962045	0.00101973	3.6e-08	459324	29.8289	JMY
rs12258967	G	C	G	C	0.00926017	0.0287	0.700875	0.7207	0.0089	0.00126	964057	0.000997327	9.4e-21	459324	86.211	CACNB2
rs12324159	A	G	A	G	-0.00689844	-0.0006	0.569614	0.5694	0.0079	0.9374	963980	0.000922528	6.6e-14	459324	55.9168	FAM92A1P1
rs1239948	T	A	T	A	-0.00531464	0.0162	0.390275	0.397	0.0079	0.0409	964051	0.000934481	1.5e-08	459324	32.345	DLEU1
rs12440783	G	A	G	A	0.0062476	0.011	0.358051	0.3522	0.0081	0.1765	963988	0.000953912	7.7e-11	459324	42.8953	RORA
rs12459368	G	A	G	A	0.00571228	0.02	0.731871	0.7457	0.0091	0.02818	956796	0.00102822	1.9e-08	459324	30.8636	PGPEP1
rs12463045	C	T	C	T	0.00828814	0.005	0.164342	0.1734	0.0106	0.6385	954938	0.00124596	1.9e-11	459324	44.2493	INSR
rs12627514	G	C	G	C	-0.0068755	-0.0155	0.716074	0.7067	0.0088	0.07825	952876	0.00101546	1.9e-11	459324	45.844	-
rs12758407	G	T	G	T	0.0056473	0.0164	0.450566	0.4661	0.0092	0.07334	591075	0.000921528	9.5e-10	459324	37.5547	HNRNPFP1
rs1275988	T	C	T	C	0.0120045	0.0162	0.384686	0.3979	0.008	0.0421	958981	0.000936772	2.7e-38	459324	164.218	KCNK3
rs12911761	T	C	T	C	-0.0052104	-0.0098	0.578395	0.5848	0.008	0.2204	956512	0.000929124	1.9e-08	459324	31.4481	LINC01169
rs12916	C	T	C	T	-0.00543784	-0.0015	0.599589	0.5908	0.0093	0.8751	586002	0.000929952	6.2e-09	459324	34.1926	HMGCR
rs12928131	T	C	T	C	0.00797146	-0.0019	0.832662	0.8442	0.0109	0.8624	958731	0.00122575	1e-10	459324	42.2933	AXIN1
rs12930850	G	A	G	A	-0.00711383	-0.0136	0.460844	0.4743	0.0078	0.08263	964034	0.000917536	6.6e-15	459324	60.1119	CMIP
rs12932686	C	T	C	T	-0.0057866	-0.0074	0.586075	0.5763	0.008	0.3549	958701	0.000927738	8.3e-10	459324	38.9042	LINC01571
rs12948326	G	T	G	T	-0.00534042	-0.0253	0.649198	0.6491	0.0082	0.001973	957796	0.000959925	1.6e-08	459324	30.9511	PLCD3
rs12978472	G	C	G	C	0.0189024	-0.0049	0.870749	0.8692	0.0132	0.7134	935196	0.00137007	7.7e-44	459324	190.348	INSR
rs13021222	C	G	C	G	0.00810562	0.0143	0.72513	0.735	0.0089	0.1078	958946	0.00102418	1.3e-15	459324	62.6354	AC092684.1
rs13108218	G	A	G	A	0.00647159	0.0156	0.384596	0.3815	0.0083	0.0585	949719	0.000945191	4.2e-12	459324	46.8795	HGFAC
rs13125101	A	G	A	G	-0.019119	-0.0185	0.707912	0.6913	0.0085	0.02866	955713	0.00100472	8e-82	459324	362.11	RP11-576N17.4
rs13127398	A	T	A	T	0.0142954	-0.0477	0.92767	0.9367	0.0178	0.00728	958875	0.00177187	2e-15	459324	65.0922	BANK1
rs13179413	T	C	T	C	-0.00842908	-0.0233	0.715121	0.7233	0.009	0.01009	952730	0.00102648	3.6e-16	459324	67.431	C5orf67
rs13190036	G	A	G	A	-0.00963752	-0.0165	0.107778	0.1232	0.0122	0.1768	958707	0.00148051	1.4e-10	459324	42.3748	MXD3
rs13210511	T	C	T	C	-0.0106342	-0.0173	0.562622	0.5639	0.0078	0.02735	960960	0.000918117	1.9e-30	459324	134.157	RP11-394G3.2
rs13285624	G	T	G	T	0.00513169	0.0196	0.648322	0.6443	0.0082	0.01653	964011	0.000956198	2.8e-08	459324	28.8022	ZCCHC7
rs13358657	G	A	G	A	-0.00871627	-0.0133	0.867116	0.8691	0.0116	0.2509	958713	0.00134283	4.2e-11	459324	42.1327	RP11-32D16.1
rs1367117	A	G	A	G	-0.00816878	0.0108	0.664308	0.6721	0.0085	0.2033	950670	0.000963391	1.2e-17	459324	71.8967	APOB
rs142849507	T	C	T	C	-0.0250073	-0.0812	0.982864	0.9842	0.0367	0.02688	933138	0.00378972	4.4e-11	459324	43.5431	HNRNPA1P48
rs1437349	T	C	T	C	0.00513997	0.0027	0.639797	0.6541	0.0083	0.7416	950670	0.000949952	2.2e-08	459324	29.2764	LRP1B
rs145153053	G	A	G	A	-0.00867213	-0.0349	0.830462	0.8333	0.0106	0.0009354	956736	0.00121778	5.3e-13	459324	50.7124	RP11-156P1.3
rs148608463	A	G	A	G	-0.0061499	-0.0411	0.646511	0.6318	0.0094	1.216e-05	591039	0.000955908	2.3e-10	459324	41.3908	HNF1A
rs1507151	C	T	C	T	-0.00624375	-0.0372	0.621891	0.6238	0.0081	4.107e-06	955711	0.000942085	4.9e-11	459324	43.9249	RP11-207F8.1
rs1687318	C	T	C	T	0.00565033	-0.0009	0.269309	0.2596	0.0089	0.9178	955660	0.00102739	8.4e-09	459324	30.2466	FGD5
rs17477177	C	T	C	T	-0.00887518	-0.0164	0.800197	0.7764	0.0095	0.08394	953730	0.00114218	1.3e-14	459324	60.3789	CTB-111H14.1
rs17677603	G	A	G	A	-0.00639359	-0.0221	0.607607	0.6222	0.0081	0.006056	962066	0.00093819	1.4e-11	459324	46.4417	FBN2
rs17725246	C	T	C	T	-0.0064241	-0.0009	0.817103	0.7934	0.0099	0.927	951944	0.00117644	3e-08	459324	29.8184	NPC1L1
rs1774755	G	T	G	T	0.00525605	0.0114	0.466506	0.4775	0.0078	0.1457	955735	0.000913248	7.5e-09	459324	33.1239	WNT9A
rs1801253	C	G	C	G	-0.0105051	-0.0027	0.263714	0.2544	0.0091	0.7702	955644	0.00104016	3e-24	459324	102	ADRB1
rs1877312	T	C	T	C	-0.0063822	0.0038	0.328961	0.3265	0.0083	0.6471	964041	0.000971811	5e-11	459324	43.1298	LINC01478
rs188315257	G	T	G	T	0.00938735	0.0245	0.907984	0.9071	0.0137	0.07354	955687	0.00158393	2.2e-09	459324	35.1248	DNAJC27-AS1
rs1883711	C	G	C	G	-0.0163915	-0.0163	0.968617	0.9591	0.0239	0.4939	900394	0.0026691	8.1e-10	459324	37.7144	LINC01728
rs1887320	A	G	A	G	-0.00960743	-0.0093	0.524553	0.5341	0.0079	0.2374	955712	0.00091608	1.1e-26	459324	109.989	RP11-103J8.1
rs2011567	A	G	A	G	0.00547291	0.0058	0.471252	0.4897	0.0078	0.4572	958803	0.000914087	5.1e-09	459324	35.8477	NDUFAF6
rs2014590	T	C	T	C	0.0069548	-0.005	0.514076	0.5053	0.0079	0.5288	950651	0.000912146	1.5e-14	459324	58.1354	MECOM
rs2026427	C	T	C	T	0.00654604	-0.0025	0.284863	0.3004	0.0086	0.7679	958742	0.00102673	1.6e-10	459324	40.6485	TMEM72-AS1
rs2078339	G	A	G	A	0.00733656	0.0203	0.728346	0.7445	0.0091	0.02558	958655	0.00102565	5e-13	459324	51.1666	RP11-405A12.2
rs2105092	A	G	A	G	0.00757882	0.0073	0.708971	0.7198	0.0087	0.4025	960977	0.00100548	1e-13	459324	56.8141	TARID
rs2189807	A	G	A	G	-0.00559178	-0.0066	0.353087	0.3548	0.0082	0.4191	964027	0.000957093	3.2e-09	459324	34.1344	RP1-292L20.3
rs2236295	T	G	T	G	0.00790373	-0.0065	0.596604	0.6035	0.008	0.418	956832	0.00093401	3.2e-17	459324	71.6079	ADO
rs2271543	T	C	T	C	-0.00513415	-0.0043	0.59636	0.5912	0.008	0.5916	955744	0.000929005	3.3e-08	459324	30.5422	PNKD
rs2290769	C	G	C	G	0.00785476	0.0183	0.765753	0.7597	0.0093	0.04829	962063	0.001077	2.1e-12	459324	53.1905	UNC13D
rs2460448	A	G	A	G	0.00693832	0.0191	0.562694	0.5327	0.008	0.01729	956575	0.00092365	3.6e-14	459324	56.4279	DPEP1
rs2472610	C	T	C	T	0.00613098	0.035	0.346087	0.3619	0.0081	1.587e-05	958777	0.000959089	4.9e-11	459324	40.8641	NPC1
rs2493296	T	C	T	C	-0.00730758	-0.0257	0.861484	0.862	0.0117	0.02802	945032	0.00132131	2.2e-08	459324	30.5871	PRDM16
rs2513993	G	A	G	A	0.00569795	0.0023	0.731077	0.7447	0.009	0.7988	964042	0.00103132	2.5e-08	459324	30.5246	DCUN1D5
rs2569882	C	T	C	T	0.00534343	0.0086	0.565098	0.569	0.0082	0.2932	949139	0.000926239	1.3e-08	459324	33.2808	GMDS
rs2627308	A	C	A	C	-0.00730883	-0.0261	0.533989	0.5319	0.008	0.001113	951823	0.000915915	3.2e-16	459324	63.6774	ABHD17C
rs2643826	T	C	T	C	-0.00811001	-0.008	0.547971	0.5485	0.0079	0.3134	955698	0.000918309	1.3e-18	459324	77.9947	AC137675.1
rs2681492	C	T	C	T	0.0131842	0.0043	0.827922	0.8272	0.0106	0.6875	951504	0.00120934	3.9e-28	459324	118.853	ATP2B1
rs2744132	A	G	A	G	0.00651191	0.0143	0.802617	0.8115	0.01	0.1522	955738	0.00114693	7.4e-09	459324	32.2361	ZFP57
rs2820290	G	A	G	A	-0.00586772	-0.0052	0.432882	0.4286	0.0079	0.5086	960942	0.000919009	3.2e-11	459324	40.7661	NAV1
rs2823139	A	G	A	G	-0.0056038	-0.0194	0.662561	0.657	0.0083	0.01949	955712	0.0009715	7.6e-09	459324	33.2721	AP000472.3
rs28412876	T	G	T	G	-0.00897662	-0.0055	0.624833	0.6266	0.0082	0.5002	956685	0.000947935	5.6e-22	459324	89.6744	RP11-81K2.1
rs28656273	C	T	C	T	0.00754535	0.0148	0.807279	0.8106	0.01	0.1393	958809	0.00115683	1.4e-10	459324	42.5422	HIPK2
rs2881854	A	C	A	C	0.00881247	0.018	0.150647	0.1518	0.011	0.1011	955662	0.00127301	7.1e-12	459324	47.9216	ENPEP
rs2943652	T	C	T	C	-0.00715821	-0.0045	0.354108	0.3667	0.0081	0.5752	958889	0.000950768	6.6e-15	459324	56.6839	NEU2
rs2962383	T	C	T	C	-0.00833448	-0.0053	0.698211	0.6976	0.01	0.5973	586002	0.000995927	1.5e-17	459324	70.0329	CTC-207P7.1
rs2969037	C	A	C	A	0.00640502	0.0013	0.31376	0.2974	0.0088	0.8794	956595	0.000983362	1.7e-10	459324	42.4242	LFNG
rs2977324	G	T	G	T	-0.00648539	-0.0199	0.299284	0.3018	0.0085	0.01958	958804	0.000999691	1.1e-10	459324	42.0863	AC016194.1
rs313021	A	G	A	G	0.00520819	0.0024	0.451236	0.4686	0.0078	0.7586	964020	0.000917774	1.9e-08	459324	32.2034	RP11-161I6.2
rs315145	G	C	G	C	0.00539662	0.0122	0.402995	0.4032	0.0082	0.1345	961565	0.000928628	1.2e-08	459324	33.7723	RN7SL804P
rs318709	G	A	G	A	-0.0240832	-0.0234	0.988797	0.9859	0.0371	0.528	921813	0.00435143	1.9e-08	459324	30.6312	PLPPR2
rs34042070	G	C	G	C	-0.00827273	-0.0057	0.812269	0.807	0.0101	0.5725	954714	0.00117355	8.4e-13	459324	49.6929	HPR
rs34681481	G	A	G	A	-0.00597974	0.0081	0.742736	0.7313	0.0089	0.3638	956760	0.00104526	9.9e-09	459324	32.7277	LINC02142
rs35315125	C	G	C	G	-0.017692	0.0211	0.977172	0.9764	0.0277	0.447	948822	0.00307466	3.3e-08	459324	33.11	ABCF3
rs35429	G	A	G	A	0.00950907	0.0221	0.617882	0.6047	0.0081	0.006061	958786	0.000939757	7.5e-24	459324	102.387	RP11-25E2.1
rs35479618	A	G	A	G	-0.0214392	-0.0747	0.982721	0.9841	0.0371	0.04408	863504	0.00348798	3.6e-10	459324	37.7806	NPR1
rs35783704	A	G	A	G	0.0117968	0.0245	0.899667	0.8809	0.0125	0.05056	956707	0.00153405	7.4e-15	459324	59.1357	ZFPM2
rs36174733	G	A	G	A	0.00749636	0.0157	0.820278	0.8087	0.0106	0.1393	943299	0.00118743	2.5e-10	459324	39.8552	ZNF268
rs3735533	C	T	C	T	-0.0145141	-0.036	0.0734079	0.0804	0.0147	0.01408	961977	0.0017458	2.1e-17	459324	69.118	HOTTIP
rs3752105	A	G	A	G	-0.00621899	-0.0199	0.765991	0.7725	0.0094	0.03312	955962	0.0010773	2.4e-09	459324	33.3247	UPF3A
rs3759582	C	A	C	A	0.0075958	0.0103	0.872385	0.8621	0.0114	0.3661	958657	0.00137265	2.6e-08	459324	30.6216	CKB
rs3764769	T	C	T	C	0.00683164	0.003	0.737969	0.7474	0.0091	0.7435	960955	0.00103672	2.7e-11	459324	43.4237	THADA
rs3785837	A	G	A	G	-0.00758664	-0.0045	0.233353	0.2452	0.011	0.6834	588541	0.00109178	2.9e-12	459324	48.2868	BCAS3
rs3863105	C	T	C	T	-0.00537574	-0.0067	0.325766	0.3295	0.0084	0.4287	952490	0.000978016	3e-08	459324	30.2124	MECOM
rs3918226	T	C	T	C	-0.0250425	-0.058	0.918913	0.9164	0.0144	5.978e-05	950840	0.0016941	2.2e-50	459324	218.513	NOS3
rs40270	C	A	C	A	-0.00655097	0.0011	0.227655	0.2396	0.0092	0.9036	958752	0.00108517	1.2e-09	459324	36.4431	C5orf67
rs415895	G	C	G	C	-0.00847979	-0.0267	0.353328	0.345	0.0083	0.001308	953732	0.000954129	3.8e-20	459324	78.9871	SWAP70
rs4277405	T	C	T	C	0.00971952	0.0128	0.375078	0.3915	0.008	0.1114	958778	0.000943837	2.3e-25	459324	106.046	-
rs452044	A	G	A	G	-0.0059347	-0.0158	0.278618	0.2674	0.009	0.0789	950609	0.00101678	7.6e-09	459324	34.0678	RP4-799D16.1
rs4760619	T	A	T	A	-0.00661565	0.0004	0.833218	0.8464	0.0109	0.9733	962042	0.0012236	2.8e-08	459324	29.2325	SENP1
rs4767288	G	A	G	A	0.00602517	-0.0075	0.311996	0.3174	0.0085	0.376	963899	0.000985828	7.9e-10	459324	37.3539	RP11-25E2.1
rs4883482	G	A	G	A	0.00607548	-0.0166	0.372067	0.3703	0.0081	0.04022	958788	0.000943512	7.8e-11	459324	41.4635	LIMA1
rs488834	T	C	T	C	0.00673686	0.0108	0.233784	0.2441	0.0095	0.257	943517	0.0010741	4.9e-10	459324	39.3392	CASZ1
rs4936682	G	T	G	T	-0.00630866	-0.0019	0.72185	0.7178	0.0089	0.8287	948928	0.00101998	5.6e-10	459324	38.2552	PPP2R1B
rs516246	T	C	T	C	-0.00818831	-0.0108	0.49203	0.4946	0.008	0.1784	949965	0.000915812	4.7e-19	459324	79.9422	FUT2
rs557675	G	T	G	T	0.00740712	0.0227	0.529644	0.5397	0.0078	0.003769	963998	0.000915011	2.8e-16	459324	65.5309	OVOL1
rs56388530	T	C	T	C	-0.00901635	-0.0151	0.240497	0.2265	0.0095	0.1091	953598	0.00106638	2.1e-17	459324	71.4887	NPNT
rs59980837	T	G	T	G	-0.0303946	-0.0165	0.982308	0.9826	0.0304	0.5886	951236	0.00344903	2.6e-18	459324	77.6603	NGF
rs6031431	G	A	G	A	-0.00592876	-0.0112	0.53946	0.5335	0.0079	0.1564	958514	0.00092103	7.9e-11	459324	41.4362	JPH2
rs604723	C	T	C	T	-0.0135742	-0.0203	0.275121	0.276	0.0088	0.02044	962071	0.00102758	1e-40	459324	174.501	ARHGAP42
rs6090921	A	G	A	G	0.00646853	0.0125	0.81406	0.8202	0.0105	0.2322	955298	0.00118226	3.7e-08	459324	29.9354	CSE1L
rs6108168	A	C	A	C	0.0106896	0.0093	0.745669	0.7384	0.0089	0.2923	958806	0.00104761	3.4e-25	459324	104.117	PLCB1
rs612652	C	T	C	T	-0.00938386	-0.0117	0.416969	0.413	0.008	0.144	952909	0.000927555	8.8e-24	459324	102.349	LSP1
rs62430713	C	T	C	T	0.00721691	0.0175	0.823244	0.8247	0.0103	0.09018	955738	0.00119737	2.7e-09	459324	36.3284	HIVEP2
rs62434125	C	T	C	T	0.0165499	0.0282	0.929126	0.931	0.0155	0.06957	955747	0.00177693	3.1e-21	459324	86.7461	PLEKHG1
rs6271	T	C	T	C	0.0110569	0.0038	0.925986	0.9338	0.0174	0.8281	930631	0.0017403	6.7e-11	459324	40.3663	DBH
rs6565564	C	G	C	G	0.0113972	0.0191	0.0593858	0.0654	0.0178	0.2832	943322	0.00198619	8.6e-09	459324	32.9272	BAHCC1
rs6679817	T	C	T	C	-0.00542015	-0.012	0.636122	0.6534	0.0083	0.1476	953687	0.00094884	5.5e-09	459324	32.6315	GTF2B
rs675605	C	G	C	G	0.00662589	0.0074	0.288212	0.2868	0.009	0.4092	957547	0.00100758	9.1e-11	459324	43.2443	COL4A1
rs67906804	C	G	C	G	-0.0097404	-0.0152	0.920352	0.917	0.0142	0.2864	958811	0.00168411	1e-08	459324	33.4513	RPS6
rs6800730	G	A	G	A	-0.00775228	-0.0152	0.333978	0.3253	0.0085	0.0735	958765	0.000967668	7.8e-15	459324	64.181	TKT
rs6819003	A	G	A	G	0.0057075	0.0135	0.431858	0.4498	0.0079	0.08783	958911	0.000922484	1.3e-10	459324	38.2802	RP11-500G9.1
rs687914	T	G	T	G	-0.00596377	-0.0042	0.748538	0.7585	0.0094	0.6598	953395	0.00105415	1.7e-08	459324	32.0064	PRKCE
rs6905288	A	G	A	G	-0.00651947	-0.0022	0.431254	0.4403	0.0081	0.7872	947401	0.000920696	4e-13	459324	50.1409	VEGFA
rs6941064	C	T	C	T	0.0117168	0.0109	0.932891	0.9311	0.0157	0.4893	957199	0.00182115	2.9e-10	459324	41.393	RP11-252P19.1
rs696	T	C	T	C	-0.00633944	0.0167	0.636353	0.6286	0.0082	0.04238	955179	0.000948495	1.3e-11	459324	44.6716	NFKBIA
rs6961048	G	C	G	C	-0.00900006	-0.0253	0.898691	0.8925	0.0126	0.04427	964050	0.00151095	2.3e-09	459324	35.4806	RPL35P4
rs71313931	G	C	G	C	-0.00556102	0.0019	0.714907	0.6934	0.0086	0.824	958728	0.00101556	1.9e-08	459324	29.9846	ARVCF
rs7134677	T	C	T	C	0.00836252	0.0134	0.703196	0.6913	0.0086	0.1176	956781	0.000998991	7.4e-17	459324	70.0731	HOXC4
rs71636784	G	T	G	T	-0.00903116	-0.0168	0.837663	0.8317	0.0105	0.1084	955719	0.0012334	3.5e-13	459324	53.6141	ZDHHC18
rs7187250	A	C	A	C	-0.0101461	-0.0425	0.605467	0.5936	0.008	1.021e-07	956744	0.000933983	2.3e-27	459324	118.01	FTO
rs7217916	G	A	G	A	0.00589927	0.0299	0.386359	0.38	0.0081	0.0002428	956682	0.000939334	2e-10	459324	39.4418	CYTH1
rs7259285	A	G	A	G	-0.00573279	0.0042	0.556564	0.5538	0.008	0.5956	956531	0.000918563	1.4e-10	459324	38.9506	HAUS8
rs7267618	G	T	G	T	-0.0190621	-0.0285	0.894649	0.8809	0.0121	0.01913	962068	0.00148868	3e-37	459324	163.96	ZNF831
rs72683923	C	T	C	T	0.0250047	0.0561	0.980287	0.9791	0.0315	0.07474	930794	0.00328451	1.2e-14	459324	57.9565	L2HGDH
rs72762705	T	C	T	C	0.00683362	0.0132	0.802213	0.7968	0.0099	0.1822	958689	0.00115479	4.9e-09	459324	35.0183	ADCY9
rs72801474	A	G	A	G	0.0107794	0.0081	0.908034	0.8767	0.0131	0.5364	956535	0.00157747	4.5e-12	459324	46.6946	HSPA4
rs72831343	G	T	G	T	0.0187387	0.0073	0.854702	0.8601	0.0114	0.52	956697	0.00129268	1.2e-48	459324	210.134	C10orf107
rs73249871	G	A	G	A	0.00613721	0.0083	0.647755	0.6642	0.0085	0.3269	949331	0.000953926	8.8e-11	459324	41.3916	snoU13
rs7340705	C	T	C	T	-0.00618266	-0.0072	0.67698	0.6602	0.0083	0.39	950646	0.000980912	3.4e-10	459324	39.7274	CACNA1D
rs73563812	T	G	T	G	0.00895722	0.0192	0.764034	0.7591	0.0093	0.03947	951867	0.00107499	5.8e-17	459324	69.4285	EBF2
rs740047	T	C	T	C	-0.00724515	-0.0114	0.200525	0.2061	0.0099	0.2463	956354	0.00113896	2.4e-10	459324	40.4648	CDK6
rs7405452	C	T	C	T	-0.0088766	-0.0189	0.0868905	0.0971	0.0135	0.1612	962053	0.00161988	2.8e-08	459324	30.0281	HOXB6
rs74439044	C	T	C	T	-0.0113785	-0.0154	0.90314	0.9003	0.0132	0.2414	958812	0.00154012	2.9e-13	459324	54.5834	NAA38
rs75086474	A	G	A	G	0.0157024	0.0252	0.965777	0.9673	0.0231	0.2753	956222	0.00254065	7.8e-10	459324	38.1982	TERF2
rs75523587	A	T	A	T	-0.00725218	0.0068	0.817802	0.827	0.0106	0.5198	952196	0.00118066	1.8e-09	459324	37.7301	INPP5A
rs76038906	T	G	T	G	-0.0168445	-0.0033	0.964989	0.9655	0.0222	0.8807	954295	0.00249645	1.8e-11	459324	45.5272	SVEP1
rs76452347	T	C	T	C	0.0088498	0.0069	0.795482	0.8002	0.0104	0.5035	944109	0.00117339	3.8e-14	459324	56.883	HRCT1
rs766522	C	T	C	T	-0.00689699	-0.0231	0.21269	0.2063	0.0097	0.0178	962009	0.00111466	1.6e-09	459324	38.2855	CFDP1
rs76895963	G	T	G	T	0.0209795	-0.0451	0.979277	0.9797	0.0341	0.1858	894618	0.00353015	1.1e-09	459324	35.3186	CCND2
rs7700107	C	A	C	A	-0.00826998	-0.0185	0.861465	0.8727	0.0119	0.1206	960912	0.00132029	2e-10	459324	39.2347	LCORL
rs7700842	C	T	C	T	0.0098525	0.0182	0.629378	0.6296	0.0081	0.02506	961988	0.000943487	1.5e-25	459324	109.049	RP11-524N5.1
rs77301115	A	G	A	G	-0.0175609	0.0141	0.974061	0.9753	0.0271	0.6017	948478	0.00287807	9.8e-10	459324	37.2298	TOMM40
rs7736264	T	A	T	A	-0.0118679	0.003	0.9294	0.9309	0.0158	0.8492	958621	0.00179561	5.9e-11	459324	43.6841	RP11-492A10.1
rs7763350	C	A	C	A	-0.00793492	-0.019	0.678432	0.6718	0.0083	0.02295	955712	0.000975827	1.7e-16	459324	66.121	ACTG1P9
rs77924615	A	G	A	G	0.0109605	0.0175	0.803046	0.7994	0.0101	0.08171	956522	0.00115821	3.5e-22	459324	89.5542	PDILT
rs7794284	G	A	G	A	-0.00607517	-0.0403	0.756727	0.7605	0.0093	1.512e-05	949791	0.00106122	7.4e-09	459324	32.7722	GTF2I
rs780093	C	T	C	T	0.00699738	0.0073	0.384477	0.3806	0.0081	0.3685	950669	0.000935209	4.2e-13	459324	55.9827	GCKR
rs78058190	A	G	A	G	-0.0131608	-0.016	0.949561	0.9265	0.0193	0.4066	878596	0.00234493	1.6e-08	459324	31.4996	PRKAG3
rs782214	G	A	G	A	0.00659646	0.0113	0.799455	0.8065	0.01	0.2572	955736	0.00113957	2.4e-09	459324	33.5073	RPL31P12
rs78299715	G	C	G	C	0.00953796	0.039	0.913466	0.9187	0.0147	0.007912	953017	0.00162261	5e-09	459324	34.5528	AC100802.3
rs78307470	G	A	G	A	0.011541	0.0514	0.928456	0.922	0.0149	0.000591	953694	0.0017754	3.3e-11	459324	42.2566	MECOM
rs7844259	A	G	A	G	-0.00575951	-0.0146	0.257641	0.268	0.009	0.1054	956668	0.00105143	2.8e-08	459324	30.0062	NCALD
rs7911644	T	C	T	C	-0.0061405	-0.0082	0.669765	0.6769	0.0085	0.3341	948488	0.000972048	2e-10	459324	39.9054	CACNB2
rs8078510	A	G	A	G	0.00674163	0.0285	0.726192	0.7419	0.0091	0.00175	953542	0.00103033	1e-11	459324	42.8131	GIP
rs9291932	C	T	C	T	-0.00579688	-0.0101	0.722462	0.7314	0.0088	0.2525	963978	0.00102023	1.3e-08	459324	32.2844	JMY
rs9317097	T	C	T	C	-0.0064503	-0.0025	0.184183	0.1825	0.0102	0.8063	962007	0.00118153	4.6e-08	459324	29.8037	FTH1P7
rs9368222	A	C	A	C	-0.00573011	0.0009	0.737634	0.7345	0.0089	0.9173	950670	0.00103613	2.9e-08	459324	30.5842	CDKAL1
rs943580	A	G	A	G	0.00757441	0.0109	0.398223	0.4163	0.0079	0.1693	958903	0.000928821	4e-16	459324	66.5018	AGT
rs9549328	T	C	T	C	-0.00639322	-0.0069	0.772434	0.7624	0.0094	0.4627	955962	0.00108929	1.8e-09	459324	34.4471	MCF2L
rs9552473	G	T	G	T	-0.00617647	-0.0103	0.339752	0.3445	0.0083	0.2151	958667	0.000970981	1.2e-10	459324	40.4631	FGF9
rs9603502	A	C	A	C	-0.00651786	0.0022	0.525044	0.5123	0.0079	0.7818	958374	0.000929197	1.4e-12	459324	49.2033	RXFP2
rs9638084	G	A	G	A	0.0049815	0.0211	0.396096	0.4121	0.008	0.008369	956681	0.000931907	2.7e-08	459324	28.5743	LINC01006
rs9812885	C	G	C	G	-0.0060013	-0.0069	0.399488	0.3967	0.008	0.3899	955686	0.000931155	1e-10	459324	41.5381	ATG7
rs9836592	T	C	T	C	-0.00659337	-0.0088	0.33609	0.3376	0.0083	0.2889	952594	0.000965956	5.4e-12	459324	46.5908	CHDH
rs9844972	C	G	C	G	-0.0132433	-0.0109	0.928655	0.9307	0.0158	0.4917	958842	0.00180132	2.8e-13	459324	54.0519	SIAH2
rs9872754	T	C	T	C	-0.00796236	-0.0141	0.83998	0.8428	0.0108	0.1886	954800	0.00124362	2.4e-10	459324	40.9929	MRAS
